# Supplementary material for: A Comparison of Bottom-Up Models for Spatial Saliency Predictions in Autonomous Driving
Source: Sensors (Basel). 2021 Oct 14;21(20):6825. doi: 10.3390/s21206825 (PMC8536998; doi:10.3390/s21206825)
Supplement: Supplementary file 1 [file sensors-21-06825-s001.zip]

Archive with 1 entries (1 files):
- sensors-1359564-supplementary.avi
